# Supplementary material for: How Physical and Molecular Anthropology Interplay in the Creation of Biological Profiles of Unidentified Migrants
Source: Genes (Basel). 2023 Mar 13;14(3):706. doi: 10.3390/genes14030706 (PMC10048712; doi:10.3390/genes14030706)
Supplement: Supplementary file 1 [file genes-14-00706-s001.zip]

Archive with 1 entries (1 files):
- genes-2225494-supplementary.xlsx
