# Supplementary material for: How Physical and Molecular Anthropology Interplay in the Creation of Biological Profiles of Unidentified Migrants
Source: Genes (Basel). 2023 Mar 13;14(3):706. doi: 10.3390/genes14030706 (PMC10048712; doi:10.3390/genes14030706)
Supplement: Supplementary file 1 [file genes-14-00706-s001.zip › genes-2225494-supplementary.xlsx]

## Sheet: Eager_Report
Cranium	Mapped Reads after RMDup	Endogenous DNA (%)	Cluster Factor	Mean Coverage	std. dev. Coverage	Coverage >= 1X in %	Coverage >= 2X in %	Coverage >= 3X in %	Coverage >= 4X in %	Coverage >= 5X in %	of reads on mitochondrium	AVG Coverage on mitochondrium	MT/NUC Ratio	DMG 1st Base 3'	DMG 2nd Base 3'	DMG 1st Base 5'	DMG 2nd Base 5'	average fragment length	median fragment length	GC content in %
003	6385192	87.831	2.491	0.1419	0.6966	6.36	4.39	1.95	0.9	0.33	5054	19.96	140.72	0.0393	0.0125	0.0376	0.0065	68.96	67	45.28
028	4264626	83.499	2.891	0.0924	0.5797	3.87	2.68	1.38	0.75	0.32	4167	15.631	169.39	0.0401	0.012	0.039	0.0065	67.18	64	45.14
058 A1	14471667	15.57	1.639	0.2984	1.0347	13.59	11.13	2.78	1.41	0.45	20440	81.5122	273.51	0.048	0.012	0.0449	0.0068	63.97	60	48.76
062	69260927	27.76	1.445	1.4757	2.9329	47.6	41.8	21.5	15.97	8.28	56460	228.253	154.79	0.0468	0.0146	0.0424	0.0073	66.09	63	46.29
095	17363393	67.667	1.413	0.3273	1.0544	14.92	13.22	2.26	1.58	0.31	12327	43.0932	131.74	0.0527	0.0126	0.0507	0.0088	58.47	54	47.82
099	19907200	77.938	1.25	0.523	1.3331	24.12	18.39	4.96	3.02	0.87	11837	56.903	108.86	0.0481	0.0194	0.0396	0.0055	81.5	85	47.25
100-1	23960151	86.634	1.354	0.4936	1.3439	21.41	18.7	4.39	3.13	0.78	12939	48.9695	99.26	0.0485	0.012	0.0456	0.0069	63.9	60	47.56
100-2	14786510	57.611	1.355	0.3033	0.9679	14.61	11.97	2.02	1.18	0.23	10057	37.4503	123.57	0.0456	0.0119	0.0436	0.0069	63.62	59	46.51
104-1	17960706	89.007	1.39	0.3553	1.1052	16.28	14.17	2.52	1.74	0.34	15459	56.4878	159.12	0.0467	0.0134	0.0435	0.0081	61.36	57	47.37
104-5	9692755	48.913	1.325	0.2072	0.7716	10.25	8.53	1.06	0.62	0.09	9498	36.69	177.22	0.0344	0.0106	0.0295	0.0051	66.32	63	47.29
105-2	27659070	92.529	1.375	0.5652	1.392	24.42	20.92	5.4	3.67	1	14120	54.3986	96.3	0.0499	0.0128	0.0476	0.0075	63.38	60	46.55
125	22383979	84.663	1.336	0.4683	1.2268	21.29	17.8	3.93	2.55	0.6	14930	58.015	123.97	0.0467	0.0139	0.0437	0.0073	64.9	61	46.06
131	215502848	41.55	1.441	4.6425	6.4236	73.57	68.87	56.31	50.26	40.84	88750	352.06	75.86	0.0389	0.0117	0.0353	0.006	66.82	64	47.53
137	16955798	70.694	1.328	0.3683	1.0553	17.47	14.16	2.76	1.66	0.36	9793	38.0144	103.26	0.0393	0.0124	0.0357	0.0059	67.38	64	46.53
146	29746639	89.182	1.364	0.627	1.5376	26.75	22.36	6.48	4.31	1.32	19302	74.0832	118.22	0.0353	0.011	0.0314	0.0053	65.39	62	46.94
149-1	334803584	56.021	1.476	6.4339	8.0068	79.98	77.51	67.54	63.23	54.03	133714	474.985	73.85	0.0418	0.0118	0.0384	0.0069	59.61	55	46.43
154-1	17508433	80.362	1.397	0.3514	1.0372	16.26	13.71	2.62	1.72	0.37	11931	43.8693	124.93	0.0379	0.011	0.0345	0.0063	62.25	58	48.02
154-2	20815392	85.864	1.352	0.4228	1.1709	19.16	16.43	3.37	2.23	0.5	15427	56.0301	132.61	0.0459	0.0121	0.0431	0.0067	63.01	59	46.52
178-1	21861632	88.928	1.397	0.4377	1.209	19.44	16.76	3.68	2.54	0.61	11802	44.0055	100.58	0.0545	0.0123	0.053	0.0075	62.11	58	47.8
178-2	6615416	92.55	1.572	0.1052	0.4326	7.2	2.84	0.34	0.09	0.01	3127	9.28565	88.31	0.0496	0.0328	0.0507	0.0061	49.33	51	47.08
178-3	23982941	86.996	1.364	0.4957	1.3055	22.03	18.57	4.42	2.96	0.75	13914	52.2701	105.51	0.0436	0.0114	0.041	0.0062	64.11	60	46.99
